# Supplementary material for: High resistance to climatic variability in a dominant tundra shrub species
Source: PeerJ. 2019 Jun 5;7:e6967. doi: 10.7717/peerj.6967 (PMC6556101; doi:10.7717/peerj.6967)
Supplement: Data S1 — Raw data including biotic and climatic variables [file peerj-07-6967-s001.xlsx]

## Sheet: Ark1
replicate	block	year	site	cont_index	mean_berry_freq	mean_shoot_length	Cover	FD	ST	GSL	GDD+5C	GSP	NGSP
1	11	2011	1Rebbenes	21.8	5.33333	1.32	16	32	13.7858	138	1582.6	221.3	643
2	12	2011	1Rebbenes	21.8	0.333333	1.10667	16	32	13.7858	138	1582.6	221.3	643
3	13	2011	1Rebbenes	21.8	2.66667	1.32	16	32	13.7858	138	1582.6	221.3	643
4	14	2011	1Rebbenes	21.8	2.33333	1.13333	16	32	13.7858	138	1582.6	221.3	643
5	15	2011	1Rebbenes	21.8	2.66667	1.1	16	32	13.7858	138	1582.6	221.3	643
6	16	2011	1Rebbenes	21.8	4.33333	1.27333	16	32	13.7858	138	1582.6	221.3	643
7	17	2011	1Rebbenes	21.8	0.666667	1.44	16	32	13.7858	138	1582.6	221.3	643
8	18	2011	1Rebbenes	21.8	5.33333	1.82667	16	32	13.7858	138	1582.6	221.3	643
9	19	2011	1Rebbenes	21.8	6	1.46667	16	32	13.7858	138	1582.6	221.3	643
10	20	2011	1Rebbenes	21.8	8.66667	1.4	16	32	13.7858	138	1582.6	221.3	643
1	21	2011	2Skogsfjord	23	1.66667	1.34	16	9	13.7404	125	1347.28	175.5	695.6
2	22	2011	2Skogsfjord	23	0	1.22667	16	9	13.7404	125	1347.28	175.5	695.6
3	23	2011	2Skogsfjord	23	2	1.54	16	9	13.7404	125	1347.28	175.5	695.6
4	24	2011	2Skogsfjord	23	3.33333	1.38667	16	9	13.7404	125	1347.28	175.5	695.6
5	25	2011	2Skogsfjord	23	3	1.33333	16	9	13.7404	125	1347.28	175.5	695.6
6	26	2011	2Skogsfjord	23	0	1.18	16	9	13.7404	125	1347.28	175.5	695.6
7	27	2011	2Skogsfjord	23	0.333333	1.2	16	9	13.7404	125	1347.28	175.5	695.6
8	28	2011	2Skogsfjord	23	0.333333	1.26	16	9	13.7404	125	1347.28	175.5	695.6
9	29	2011	2Skogsfjord	23	3.33333	1.08	16	9	13.7404	125	1347.28	175.5	695.6
10	30	2011	2Skogsfjord	23	2.33333	1.33333	16	9	13.7404	125	1347.28	175.5	695.6
1	31	2011	3Snarby	24.2	4.66667	1.80667	16	0	12.1731	76	1090	95.7	862.6
2	32	2011	3Snarby	24.2	6.33333	1.63333	16	0	12.1731	76	1090	95.7	862.6
3	33	2011	3Snarby	24.2	10	1.60667	16	0	12.1731	76	1090	95.7	862.6
4	34	2011	3Snarby	24.2	8.66667	2.08667	16	0	12.1731	76	1090	95.7	862.6
5	35	2011	3Snarby	24.2	8.66667	1.68	16	0	12.1731	76	1090	95.7	862.6
6	36	2011	3Snarby	24.2	4	2.05333	16	0	12.1731	76	1090	95.7	862.6
7	37	2011	3Snarby	24.2	10.3333	1.92	16	0	12.1731	76	1090	95.7	862.6
8	38	2011	3Snarby	24.2	16	1.86667	16	0	12.1731	76	1090	95.7	862.6
9	39	2011	3Snarby	24.2	15.6667	1.87333	16	0	12.1731	76	1090	95.7	862.6
10	40	2011	3Snarby	24.2	13.6667	2.06667	16	0	12.1731	76	1090	95.7	862.6
1	41	2011	4Skibotn	30.1	13.6667	0.933333	16	147	12.4904	120	1270.18	160	434.9
2	42	2011	4Skibotn	30.1	10	1.05333	16	147	12.4904	120	1270.18	160	434.9
3	43	2011	4Skibotn	30.1	10	0.973333	16	147	12.4904	120	1270.18	160	434.9
4	44	2011	4Skibotn	30.1	12	1.24	16	147	12.4904	120	1270.18	160	434.9
5	45	2011	4Skibotn	30.1	13.3333	0.926667	16	147	12.4904	120	1270.18	160	434.9
7	46	2011	4Skibotn	30.1	10	0.766667	16	147	12.4904	120	1270.18	160	434.9
8	47	2011	4Skibotn	30.1	12	0.893333	16	147	12.4904	120	1270.18	160	434.9
9	48	2011	4Skibotn	30.1	10	0.94	16	147	12.4904	120	1270.18	160	434.9
10	49	2011	4Skibotn	30.1	13.33	1.13333	16	147	12.4904	120	1270.18	160	434.9
1	51	2011	5Gukhesjavri	31	7	0.886667	16	155	12.6995	104	1263.93	179	392.4
2	52	2011	5Gukhesjavri	31	11.6667	1.02	16	155	12.6995	104	1263.93	179	392.4
3	53	2011	5Gukhesjavri	31	16	0.926667	16	155	12.6995	104	1263.93	179	392.4
4	54	2011	5Gukhesjavri	31	10.6667	0.926667	16	155	12.6995	104	1263.93	179	392.4
5	55	2011	5Gukhesjavri	31	3.66667	1.09333	16	155	12.6995	104	1263.93	179	392.4
6	56	2011	5Gukhesjavri	31	2.33333	1.35333	16	155	12.6995	104	1263.93	179	392.4
7	57	2011	5Gukhesjavri	31	10	1.08667	16	155	12.6995	104	1263.93	179	392.4
9	58	2011	5Gukhesjavri	31	9.66667	1.05333	16	155	12.6995	104	1263.93	179	392.4
10	59	2011	5Gukhesjavri	31	11	1.19333	16	155	12.6995	104	1263.93	179	392.4
1	11	2012	1Rebbenes	21.8	2.33333	1.44	16	72	11.4499	115	1184.79	222	668.2
2	12	2012	1Rebbenes	21.8	0	1.28	16	72	11.4499	115	1184.79	222	668.2
3	13	2012	1Rebbenes	21.8	1.33333	1.46	16	72	11.4499	115	1184.79	222	668.2
4	14	2012	1Rebbenes	21.8	0.333333	1.24	16	72	11.4499	115	1184.79	222	668.2
5	15	2012	1Rebbenes	21.8	2.33333	1.44	16	72	11.4499	115	1184.79	222	668.2
6	16	2012	1Rebbenes	21.8	2	1.57333	16	72	11.4499	115	1184.79	222	668.2
7	17	2012	1Rebbenes	21.8	0.333333	1.18	16	72	11.4499	115	1184.79	222	668.2
8	18	2012	1Rebbenes	21.8	1.33333	1.60667	16	72	11.4499	115	1184.79	222	668.2
9	19	2012	1Rebbenes	21.8	1.33333	2.02667	16	72	11.4499	115	1184.79	222	668.2
10	20	2012	1Rebbenes	21.8	2.66667	1.47333	16	72	11.4499	115	1184.79	222	668.2
1	21	2012	2Skogsfjord	23	1.33333	1.24667	16	31	9.35843	85	875.225	127.5	747.3
2	22	2012	2Skogsfjord	23	0.333333	1.3	16	31	9.35843	85	875.225	127.5	747.3
3	23	2012	2Skogsfjord	23	6.66667	1.38	16	31	9.35843	85	875.225	127.5	747.3
4	24	2012	2Skogsfjord	23	3	1.56	16	31	9.35843	85	875.225	127.5	747.3
5	25	2012	2Skogsfjord	23	2	1.24	16	31	9.35843	85	875.225	127.5	747.3
6	26	2012	2Skogsfjord	23	11.6667	1.06667	16	31	9.35843	85	875.225	127.5	747.3
7	27	2012	2Skogsfjord	23	2	1.33333	16	31	9.35843	85	875.225	127.5	747.3
8	28	2012	2Skogsfjord	23	0.333333	1.34	16	31	9.35843	85	875.225	127.5	747.3
9	29	2012	2Skogsfjord	23	7.66667	1.26667	16	31	9.35843	85	875.225	127.5	747.3
10	30	2012	2Skogsfjord	23	3	1.36667	16	31	9.35843	85	875.225	127.5	747.3
1	31	2012	3Snarby	24.2	0	1.79333	16	6	13.3577	82	1203.31	171.7	792.7
2	32	2012	3Snarby	24.2	0	1.72667	16	6	13.3577	82	1203.31	171.7	792.7
3	33	2012	3Snarby	24.2	0.666667	1.58667	16	6	13.3577	82	1203.31	171.7	792.7
4	34	2012	3Snarby	24.2	0.666667	1.70667	16	6	13.3577	82	1203.31	171.7	792.7
5	35	2012	3Snarby	24.2	1	1.68667	16	6	13.3577	82	1203.31	171.7	792.7
6	36	2012	3Snarby	24.2	1	1.66	16	6	13.3577	82	1203.31	171.7	792.7
7	37	2012	3Snarby	24.2	3.33333	1.49333	16	6	13.3577	82	1203.31	171.7	792.7
8	38	2012	3Snarby	24.2	3	1.53333	16	6	13.3577	82	1203.31	171.7	792.7
9	39	2012	3Snarby	24.2	7	1.78	16	6	13.3577	82	1203.31	171.7	792.7
10	40	2012	3Snarby	24.2	4.33333	2.06667	16	6	13.3577	82	1203.31	171.7	792.7
1	41	2012	4Skibotn	30.1	13.3333	0.84	16	164	10.7698	99	1032.5	228.5	527.4
2	42	2012	4Skibotn	30.1	14	0.933333	16	164	10.7698	99	1032.5	228.5	527.4
3	43	2012	4Skibotn	30.1	16	0.993333	16	164	10.7698	99	1032.5	228.5	527.4
4	44	2012	4Skibotn	30.1	2	0.726667	16	164	10.7698	99	1032.5	228.5	527.4
5	45	2012	4Skibotn	30.1	7.33333	0.886667	16	164	10.7698	99	1032.5	228.5	527.4
7	46	2012	4Skibotn	30.1	3	0.806667	16	164	10.7698	99	1032.5	228.5	527.4
8	47	2012	4Skibotn	30.1	3.33333	0.653333	16	164	10.7698	99	1032.5	228.5	527.4
9	48	2012	4Skibotn	30.1	9.33333	1.05333	16	164	10.7698	99	1032.5	228.5	527.4
10	49	2012	4Skibotn	30.1	3	0.933333	16	164	10.7698	99	1032.5	228.5	527.4
1	51	2012	5Gukhesjavri	31	1.33333	1	16	161	9.80383	104	941.967	219.8	508.8
2	52	2012	5Gukhesjavri	31	2.66667	1.14	16	161	9.80383	104	941.967	219.8	508.8
3	53	2012	5Gukhesjavri	31	2.66667	1.11333	16	161	9.80383	104	941.967	219.8	508.8
4	54	2012	5Gukhesjavri	31	3.66667	0.846667	16	161	9.80383	104	941.967	219.8	508.8
5	55	2012	5Gukhesjavri	31	6.66667	1.48667	16	161	9.80383	104	941.967	219.8	508.8
6	56	2012	5Gukhesjavri	31	3.66667	1.29333	16	161	9.80383	104	941.967	219.8	508.8
7	57	2012	5Gukhesjavri	31	1	1.00667	16	161	9.80383	104	941.967	219.8	508.8
9	58	2012	5Gukhesjavri	31	2.66667	0.966667	16	161	9.80383	104	941.967	219.8	508.8
10	59	2012	5Gukhesjavri	31	7.66667	1.00667	16	161	9.80383	104	941.967	219.8	508.8
1	11	2013	1Rebbenes	21.8	14	1.24	16	72	13.1315	118	1447.47	274.3	583.6
2	12	2013	1Rebbenes	21.8	12.6667	1.02	16	72	13.1315	118	1447.47	274.3	583.6
3	13	2013	1Rebbenes	21.8	15	1.38	16	72	13.1315	118	1447.47	274.3	583.6
4	14	2013	1Rebbenes	21.8	13.3333	1.09333	16	72	13.1315	118	1447.47	274.3	583.6
5	15	2013	1Rebbenes	21.8	15.6667	1.19333	16	72	13.1315	118	1447.47	274.3	583.6
6	16	2013	1Rebbenes	21.8	16	1.55333	16	72	13.1315	118	1447.47	274.3	583.6
7	17	2013	1Rebbenes	21.8	7	1.24667	16	72	13.1315	118	1447.47	274.3	583.6
8	18	2013	1Rebbenes	21.8	14	1.60667	16	72	13.1315	118	1447.47	274.3	583.6
9	19	2013	1Rebbenes	21.8	15	1.43333	16	72	13.1315	118	1447.47	274.3	583.6
10	20	2013	1Rebbenes	21.8	16	1.20667	16	72	13.1315	118	1447.47	274.3	583.6
1	21	2013	2Skogsfjord	23	4.66667	1.36	16	96	13.2656	100	1403.46	230.7	610.1
2	22	2013	2Skogsfjord	23	7	0.946667	16	96	13.2656	100	1403.46	230.7	610.1
3	23	2013	2Skogsfjord	23	6.33333	1.23333	16	96	13.2656	100	1403.46	230.7	610.1
4	24	2013	2Skogsfjord	23	10.3333	0.94	16	96	13.2656	100	1403.46	230.7	610.1
5	25	2013	2Skogsfjord	23	14	1.04667	16	96	13.2656	100	1403.46	230.7	610.1
6	26	2013	2Skogsfjord	23	10	0.9	16	96	13.2656	100	1403.46	230.7	610.1
7	27	2013	2Skogsfjord	23	6.66667	1.12	16	96	13.2656	100	1403.46	230.7	610.1
8	28	2013	2Skogsfjord	23	1.33333	1	16	96	13.2656	100	1403.46	230.7	610.1
9	29	2013	2Skogsfjord	23	10.3333	1.08667	16	96	13.2656	100	1403.46	230.7	610.1
10	30	2013	2Skogsfjord	23	3.66667	1.34	16	96	13.2656	100	1403.46	230.7	610.1
1	31	2013	3Snarby	24.2	7.66667	1.74667	16	14	12.8639	86	1163.05	268	642.5
2	32	2013	3Snarby	24.2	11.6667	1.84667	16	14	12.8639	86	1163.05	268	642.5
3	33	2013	3Snarby	24.2	14.3333	1.69333	16	14	12.8639	86	1163.05	268	642.5
4	34	2013	3Snarby	24.2	11	1.92667	16	14	12.8639	86	1163.05	268	642.5
5	35	2013	3Snarby	24.2	7.66667	1.70667	16	14	12.8639	86	1163.05	268	642.5
6	36	2013	3Snarby	24.2	8.33333	2.13333	16	14	12.8639	86	1163.05	268	642.5
7	37	2013	3Snarby	24.2	13.3333	1.42	16	14	12.8639	86	1163.05	268	642.5
8	38	2013	3Snarby	24.2	3.33333	1.42	16	14	12.8639	86	1163.05	268	642.5
9	39	2013	3Snarby	24.2	12	1.43333	16	14	12.8639	86	1163.05	268	642.5
10	40	2013	3Snarby	24.2	15.3333	1.87333	16	14	12.8639	86	1163.05	268	642.5
1	41	2013	4Skibotn	30.1	15.6667	0.833333	16	177	12.6408	99	1308.58	202.2	427.2
2	42	2013	4Skibotn	30.1	10.3333	1.06	16	177	12.6408	99	1308.58	202.2	427.2
3	43	2013	4Skibotn	30.1	14	0.946667	16	177	12.6408	99	1308.58	202.2	427.2
4	44	2013	4Skibotn	30.1	9	1.00667	16	177	12.6408	99	1308.58	202.2	427.2
5	45	2013	4Skibotn	30.1	15	0.94	16	177	12.6408	99	1308.58	202.2	427.2
7	46	2013	4Skibotn	30.1	5.33333	0.72	16	177	12.6408	99	1308.58	202.2	427.2
8	47	2013	4Skibotn	30.1	13.6667	0.88	16	177	12.6408	99	1308.58	202.2	427.2
9	48	2013	4Skibotn	30.1	9.33333	1.12	16	177	12.6408	99	1308.58	202.2	427.2
10	49	2013	4Skibotn	30.1	4.33333	1.16667	16	177	12.6408	99	1308.58	202.2	427.2
1	51	2013	5Gukhesjavri	31	4.66667	1.03333	16	178	12.0664	97	1222.88	213.8	403
2	52	2013	5Gukhesjavri	31	7.66667	1.06	16	178	12.0664	97	1222.88	213.8	403
3	53	2013	5Gukhesjavri	31	10.6667	1.18	16	178	12.0664	97	1222.88	213.8	403
4	54	2013	5Gukhesjavri	31	4.33333	0.986667	16	178	12.0664	97	1222.88	213.8	403
5	55	2013	5Gukhesjavri	31	8.66667	1.24	16	178	12.0664	97	1222.88	213.8	403
6	56	2013	5Gukhesjavri	31	2.33333	1.04667	16	178	12.0664	97	1222.88	213.8	403
7	57	2013	5Gukhesjavri	31	3.66667	1.16	16	178	12.0664	97	1222.88	213.8	403
9	58	2013	5Gukhesjavri	31	7.66667	1.23333	16	178	12.0664	97	1222.88	213.8	403
10	59	2013	5Gukhesjavri	31	5	0.98	16	178	12.0664	97	1222.88	213.8	403
1	11	2014	1Rebbenes	21.8	1.33333	1.22	16	0	13.8488	112	1457.04	147.8	684.8
2	12	2014	1Rebbenes	21.8	0	0.96	16	0	13.8488	112	1457.04	147.8	684.8
3	13	2014	1Rebbenes	21.8	1	1.18667	16	0	13.8488	112	1457.04	147.8	684.8
4	14	2014	1Rebbenes	21.8	0.333333	1.14	16	0	13.8488	112	1457.04	147.8	684.8
5	15	2014	1Rebbenes	21.8	0	1.11333	16	0	13.8488	112	1457.04	147.8	684.8
6	16	2014	1Rebbenes	21.8	2	1.19333	16	0	13.8488	112	1457.04	147.8	684.8
7	17	2014	1Rebbenes	21.8	4	1.13333	16	0	13.8488	112	1457.04	147.8	684.8
8	18	2014	1Rebbenes	21.8	8	1.9	16	0	13.8488	112	1457.04	147.8	684.8
9	19	2014	1Rebbenes	21.8	2.66667	1.42	16	0	13.8488	112	1457.04	147.8	684.8
10	20	2014	1Rebbenes	21.8	0.333333	1.27333	16	0	13.8488	112	1457.04	147.8	684.8
1	21	2014	2Skogsfjord	23	14	1	16	0	12.8899	93	1235.97	122.5	723.1
2	22	2014	2Skogsfjord	23	8.66667	1.10667	16	0	12.8899	93	1235.97	122.5	723.1
3	23	2014	2Skogsfjord	23	16	1.36	16	0	12.8899	93	1235.97	122.5	723.1
4	24	2014	2Skogsfjord	23	15.3333	1.26	16	0	12.8899	93	1235.97	122.5	723.1
5	25	2014	2Skogsfjord	23	15	1.20667	16	0	12.8899	93	1235.97	122.5	723.1
6	26	2014	2Skogsfjord	23	12.6667	0.986667	16	0	12.8899	93	1235.97	122.5	723.1
7	27	2014	2Skogsfjord	23	13.3333	1.37333	16	0	12.8899	93	1235.97	122.5	723.1
8	28	2014	2Skogsfjord	23	13.3333	1.52667	16	0	12.8899	93	1235.97	122.5	723.1
9	29	2014	2Skogsfjord	23	16	0.96	16	0	12.8899	93	1235.97	122.5	723.1
10	30	2014	2Skogsfjord	23	13.6667	1.2	16	0	12.8899	93	1235.97	122.5	723.1
1	31	2014	3Snarby	24.2	1	3.2	16	3	13.0591	76	1153.75	143.7	769.8
2	32	2014	3Snarby	24.2	0.666667	1.76	16	3	13.0591	76	1153.75	143.7	769.8
3	33	2014	3Snarby	24.2	1.66667	2.16	16	3	13.0591	76	1153.75	143.7	769.8
4	34	2014	3Snarby	24.2	2	2.06667	16	3	13.0591	76	1153.75	143.7	769.8
5	35	2014	3Snarby	24.2	2	1.66	16	3	13.0591	76	1153.75	143.7	769.8
6	36	2014	3Snarby	24.2	1	2.68	16	3	13.0591	76	1153.75	143.7	769.8
7	37	2014	3Snarby	24.2	3.33333	2.18667	16	3	13.0591	76	1153.75	143.7	769.8
8	38	2014	3Snarby	24.2	3.66667	1.8	16	3	13.0591	76	1153.75	143.7	769.8
9	39	2014	3Snarby	24.2	6	1.59333	16	3	13.0591	76	1153.75	143.7	769.8
10	40	2014	3Snarby	24.2	2.33333	2.12	16	3	13.0591	76	1153.75	143.7	769.8
1	41	2014	4Skibotn	30.1	13.3333	1.04667	16	29	13.9393	85	1243.98	174.6	558.7
2	42	2014	4Skibotn	30.1	16	1.08667	16	29	13.9393	85	1243.98	174.6	558.7
3	43	2014	4Skibotn	30.1	15.3333	0.946667	16	29	13.9393	85	1243.98	174.6	558.7
4	44	2014	4Skibotn	30.1	2.33333	1.18667	16	29	13.9393	85	1243.98	174.6	558.7
5	45	2014	4Skibotn	30.1	15	1.12	16	29	13.9393	85	1243.98	174.6	558.7
7	46	2014	4Skibotn	30.1	12	0.92	16	29	13.9393	85	1243.98	174.6	558.7
8	47	2014	4Skibotn	30.1	6.33333	1.17333	16	29	13.9393	85	1243.98	174.6	558.7
9	48	2014	4Skibotn	30.1	10	1.13333	16	29	13.9393	85	1243.98	174.6	558.7
10	49	2014	4Skibotn	30.1	6	1.18	16	29	13.9393	85	1243.98	174.6	558.7
1	51	2014	5Gukhesjavri	31	7.66667	1.09333	16	149	14.4497	109	1407.95	180.8	515.9
2	52	2014	5Gukhesjavri	31	12.3333	1.24	16	149	14.4497	109	1407.95	180.8	515.9
3	53	2014	5Gukhesjavri	31	13	1.09333	16	149	14.4497	109	1407.95	180.8	515.9
4	54	2014	5Gukhesjavri	31	8.33333	1.06667	16	149	14.4497	109	1407.95	180.8	515.9
5	55	2014	5Gukhesjavri	31	7.33333	1.23333	16	149	14.4497	109	1407.95	180.8	515.9
6	56	2014	5Gukhesjavri	31	12	1.09333	16	149	14.4497	109	1407.95	180.8	515.9
7	57	2014	5Gukhesjavri	31	7.66667	0.906667	16	149	14.4497	109	1407.95	180.8	515.9
9	58	2014	5Gukhesjavri	31	14.3333	1.16	16	149	14.4497	109	1407.95	180.8	515.9
10	59	2014	5Gukhesjavri	31	14.3333	1.19333	16	149	14.4497	109	1407.95	180.8	515.9
1	11	2015	1Rebbenes	21.8	3.66667	1.47333	16	52	11.4181	132	1248.41	221.4	622.1
2	12	2015	1Rebbenes	21.8	2	1.25333	16	52	11.4181	132	1248.41	221.4	622.1
3	13	2015	1Rebbenes	21.8	4	1.51333	16	52	11.4181	132	1248.41	221.4	622.1
4	14	2015	1Rebbenes	21.8	3	1.29333	16	52	11.4181	132	1248.41	221.4	622.1
5	15	2015	1Rebbenes	21.8	3	1.37333	16	52	11.4181	132	1248.41	221.4	622.1
6	16	2015	1Rebbenes	21.8	5	1.26	16	52	11.4181	132	1248.41	221.4	622.1
7	17	2015	1Rebbenes	21.8	4	1.27333	16	52	11.4181	132	1248.41	221.4	622.1
8	18	2015	1Rebbenes	21.8	3.66667	1.48667	16	52	11.4181	132	1248.41	221.4	622.1
9	19	2015	1Rebbenes	21.8	2	1.17333	16	52	11.4181	132	1248.41	221.4	622.1
10	20	2015	1Rebbenes	21.8	4	1.38667	16	52	11.4181	132	1248.41	221.4	622.1
1	21	2015	2Skogsfjord	23	8	0.933333	16	22	11.5699	107	1235.39	206.6	619.7
2	22	2015	2Skogsfjord	23	3.33333	1.14667	16	22	11.5699	107	1235.39	206.6	619.7
3	23	2015	2Skogsfjord	23	3	1.41333	16	22	11.5699	107	1235.39	206.6	619.7
4	24	2015	2Skogsfjord	23	10	1.28	16	22	11.5699	107	1235.39	206.6	619.7
5	25	2015	2Skogsfjord	23	5.33333	1.2	16	22	11.5699	107	1235.39	206.6	619.7
6	26	2015	2Skogsfjord	23	6	0.973333	16	22	11.5699	107	1235.39	206.6	619.7
7	27	2015	2Skogsfjord	23	10	1.4	16	22	11.5699	107	1235.39	206.6	619.7
8	28	2015	2Skogsfjord	23	2	1.41333	16	22	11.5699	107	1235.39	206.6	619.7
9	29	2015	2Skogsfjord	23	10	1.02667	16	22	11.5699	107	1235.39	206.6	619.7
10	30	2015	2Skogsfjord	23	7.33333	0.866667	16	22	11.5699	107	1235.39	206.6	619.7
1	31	2015	3Snarby	24.2	7	2.32	16	11	11.0516	78	1004.44	150.9	712.5
2	32	2015	3Snarby	24.2	3.66667	1.92	16	11	11.0516	78	1004.44	150.9	712.5
3	33	2015	3Snarby	24.2	1	1.68	16	11	11.0516	78	1004.44	150.9	712.5
4	34	2015	3Snarby	24.2	9.66667	2.46667	16	11	11.0516	78	1004.44	150.9	712.5
5	35	2015	3Snarby	24.2	10	1.64667	16	11	11.0516	78	1004.44	150.9	712.5
6	36	2015	3Snarby	24.2	11.3333	2.13333	16	11	11.0516	78	1004.44	150.9	712.5
7	37	2015	3Snarby	24.2	4	1.58	16	11	11.0516	78	1004.44	150.9	712.5
8	38	2015	3Snarby	24.2	9	1.86	16	11	11.0516	78	1004.44	150.9	712.5
9	39	2015	3Snarby	24.2	11	1.83333	16	11	11.0516	78	1004.44	150.9	712.5
10	40	2015	3Snarby	24.2	5	2.47333	16	11	11.0516	78	1004.44	150.9	712.5
1	41	2015	4Skibotn	30.1	12.6667	0.8	16	134	11.0559	98	1071.45	153.7	421.5
2	42	2015	4Skibotn	30.1	12.6667	0.846667	16	134	11.0559	98	1071.45	153.7	421.5
3	43	2015	4Skibotn	30.1	13.3333	0.74	16	134	11.0559	98	1071.45	153.7	421.5
4	44	2015	4Skibotn	30.1	1.66667	0.96	16	134	11.0559	98	1071.45	153.7	421.5
5	45	2015	4Skibotn	30.1	14	0.693333	16	134	11.0559	98	1071.45	153.7	421.5
7	46	2015	4Skibotn	30.1	9.66667	0.86	16	134	11.0559	98	1071.45	153.7	421.5
8	47	2015	4Skibotn	30.1	8.33333	0.706667	16	134	11.0559	98	1071.45	153.7	421.5
9	48	2015	4Skibotn	30.1	13.3333	0.833333	16	134	11.0559	98	1071.45	153.7	421.5
10	49	2015	4Skibotn	30.1	0.666667	0.966667	16	134	11.0559	98	1071.45	153.7	421.5
1	51	2015	5Gukhesjavri	31	1.66667	0.766667	16	148	10.6951	108	1080.56	181.1	421.8
2	52	2015	5Gukhesjavri	31	5.33333	1.07333	16	148	10.6951	108	1080.56	181.1	421.8
3	53	2015	5Gukhesjavri	31	2	0.973333	16	148	10.6951	108	1080.56	181.1	421.8
4	54	2015	5Gukhesjavri	31	0.666667	1.06	16	148	10.6951	108	1080.56	181.1	421.8
5	55	2015	5Gukhesjavri	31	0.666667	1.10667	16	148	10.6951	108	1080.56	181.1	421.8
6	56	2015	5Gukhesjavri	31	2.66667	0.866667	16	148	10.6951	108	1080.56	181.1	421.8
7	57	2015	5Gukhesjavri	31	1.66667	0.88	16	148	10.6951	108	1080.56	181.1	421.8
9	58	2015	5Gukhesjavri	31	3	0.86	16	148	10.6951	108	1080.56	181.1	421.8
10	59	2015	5Gukhesjavri	31	1	0.766667	16	148	10.6951	108	1080.56	181.1	421.8
1	11	2016	1Rebbenes	21.8	1	1.36667	16	10	10.6116	117	1195.53	225.7	712.9
2	12	2016	1Rebbenes	21.8	4	1.39333	16	10	10.6116	117	1195.53	225.7	712.9
3	13	2016	1Rebbenes	21.8	0.333333	1.54	16	10	10.6116	117	1195.53	225.7	712.9
4	14	2016	1Rebbenes	21.8	2	1.33333	16	10	10.6116	117	1195.53	225.7	712.9
5	15	2016	1Rebbenes	21.8	1.33333	1.25333	16	10	10.6116	117	1195.53	225.7	712.9
6	16	2016	1Rebbenes	21.8	3.33333	1.52667	16	10	10.6116	117	1195.53	225.7	712.9
7	17	2016	1Rebbenes	21.8	2.33333	1.18667	16	10	10.6116	117	1195.53	225.7	712.9
8	18	2016	1Rebbenes	21.8	3.66667	2.14	16	10	10.6116	117	1195.53	225.7	712.9
9	19	2016	1Rebbenes	21.8	9	1.60667	16	10	10.6116	117	1195.53	225.7	712.9
10	20	2016	1Rebbenes	21.8	7.66667	1.49333	16	10	10.6116	117	1195.53	225.7	712.9
1	21	2016	2Skogsfjord	23	1	1.26667	16	22	9.77224	107	1020.51	216.4	688
2	22	2016	2Skogsfjord	23	5.33333	1.08667	16	22	9.77224	107	1020.51	216.4	688
3	23	2016	2Skogsfjord	23	2	1.46667	16	22	9.77224	107	1020.51	216.4	688
4	24	2016	2Skogsfjord	23	1.33333	1.32	16	22	9.77224	107	1020.51	216.4	688
5	25	2016	2Skogsfjord	23	3.66667	1.44	16	22	9.77224	107	1020.51	216.4	688
6	26	2016	2Skogsfjord	23	6	1	16	22	9.77224	107	1020.51	216.4	688
7	27	2016	2Skogsfjord	23	5.33333	1.48	16	22	9.77224	107	1020.51	216.4	688
8	28	2016	2Skogsfjord	23	0	1.7	16	22	9.77224	107	1020.51	216.4	688
9	29	2016	2Skogsfjord	23	3	1.31333	16	22	9.77224	107	1020.51	216.4	688
10	30	2016	2Skogsfjord	23	3.33333	1.35333	16	22	9.77224	107	1020.51	216.4	688
1	31	2016	3Snarby	24.2	8	2.40667	16	0	9.76173	82	958.534	203	690.1
2	32	2016	3Snarby	24.2	5	2.04	16	0	9.76173	82	958.534	203	690.1
3	33	2016	3Snarby	24.2	3	1.81333	16	0	9.76173	82	958.534	203	690.1
4	34	2016	3Snarby	24.2	8	2.12667	16	0	9.76173	82	958.534	203	690.1
5	35	2016	3Snarby	24.2	10	1.56667	16	0	9.76173	82	958.534	203	690.1
6	36	2016	3Snarby	24.2	9	2.52667	16	0	9.76173	82	958.534	203	690.1
7	37	2016	3Snarby	24.2	8	1.66667	16	0	9.76173	82	958.534	203	690.1
8	38	2016	3Snarby	24.2	8.33333	1.58667	16	0	9.76173	82	958.534	203	690.1
9	39	2016	3Snarby	24.2	8	1.61333	16	0	9.76173	82	958.534	203	690.1
10	40	2016	3Snarby	24.2	14.3333	1.84	16	0	9.76173	82	958.534	203	690.1
1	41	2016	4Skibotn	30.1	0.333333	0.94	16	100	10.9	111	1068.67	219.5	296.8
2	42	2016	4Skibotn	30.1	6	0.84	16	100	10.9	111	1068.67	219.5	296.8
3	43	2016	4Skibotn	30.1	3.66667	0.78	16	100	10.9	111	1068.67	219.5	296.8
4	44	2016	4Skibotn	30.1	0	1.23333	16	100	10.9	111	1068.67	219.5	296.8
5	45	2016	4Skibotn	30.1	6	0.893333	16	100	10.9	111	1068.67	219.5	296.8
7	46	2016	4Skibotn	30.1	2.66667	0.766667	16	100	10.9	111	1068.67	219.5	296.8
8	47	2016	4Skibotn	30.1	4.33333	0.793333	16	100	10.9	111	1068.67	219.5	296.8
9	48	2016	4Skibotn	30.1	6.33333	1.06667	16	100	10.9	111	1068.67	219.5	296.8
10	49	2016	4Skibotn	30.1	0.333333	1.15333	16	100	10.9	111	1068.67	219.5	296.8
1	51	2016	5Gukhesjavri	31	0.666667	1.08667	16	128	10.1573	116	891.542	243.4	315.3
2	52	2016	5Gukhesjavri	31	2.66667	1.17333	16	128	10.1573	116	891.542	243.4	315.3
3	53	2016	5Gukhesjavri	31	0.666667	1.15333	16	128	10.1573	116	891.542	243.4	315.3
4	54	2016	5Gukhesjavri	31	1	1.01333	16	128	10.1573	116	891.542	243.4	315.3
5	55	2016	5Gukhesjavri	31	0	1.14667	16	128	10.1573	116	891.542	243.4	315.3
6	56	2016	5Gukhesjavri	31	0.666667	1.42	16	128	10.1573	116	891.542	243.4	315.3
7	57	2016	5Gukhesjavri	31	1.66667	0.993333	16	128	10.1573	116	891.542	243.4	315.3
9	58	2016	5Gukhesjavri	31	0	1.00667	16	128	10.1573	116	891.542	243.4	315.3
10	59	2016	5Gukhesjavri	31	0.666667	1.08667	16	128	10.1573	116	891.542	243.4	315.3
